# Supplementary material for: Parent–Child Relationships, Parental Control, and Adolescent Mental Health: An Empirical Study Based on CEPS 2013–2014 Survey Data
Source: Behav Sci (Basel). 2025 Jan 8;15(1):52. doi: 10.3390/bs15010052 (PMC11761946; doi:10.3390/bs15010052)
Supplement: Supplementary file 1 [file behavsci-15-00052-s001.zip]

Archive with 1 entries (1 files):
- behavsci-3353840-supplementary.pdf
